# Supplementary material for: Acute mountain sickness predicts the emotional state of amateur mountaineers
Source: Sci Rep. 2024 Feb 27;14:4799. doi: 10.1038/s41598-024-55291-3 (PMC10899259; doi:10.1038/s41598-024-55291-3)
Supplement: Supplementary file 1 — Supplementary Information. [file 41598_2024_55291_MOESM1_ESM.xlsx]

## Sheet: Figure 1
Base	500
DAY1	3140
DAY2	4300
	5276
DAY3	3140

## Sheet: Figure 2
Activity			Happiness			Calmness			Inactivity			BFS-P			BFS-N			BFS score
Day 1	Day 2	Day 3	Day 1	Day 2	Day 3	Day 1	Day 2	Day 3	Day 1	Day 2	Day 3	Day 1	Day 2	Day 3	Day 1	Day 2	Day 3	Day 1	Day 2	Day 3
14	9	18	16	6	17	18	11	23	8	13	12	58	39	74	31	42	41	89	81	115
15	6	14	13	12	9	13	5	11	9	8	20	50	32	50	37	37	63	87	69	113
23	9	5	21	12	13	15	15	16	6	15	18	69	47	43	26	56	38	95	103	81
20	11	16	17	9	18	18	13	20	6	18	11	73	50	72	32	63	44	105	113	116
21	20	21	20	20	20	19	18	18	5	5	5	67	67	70	24	20	21	91	87	91
24	15	20	23	10	21	22	14	15	5	10	6	81	52	68	22	36	24	103	88	92
18	10	20	19	13	23	19	10	21	5	5	5	66	42	74	20	20	20	86	62	94
20	5	5	17	6	7	16	8	14	6	17	18	64	31	38	27	62	72	91	93	110
19	9	5	20	11	19	18	14	21	7	8	19	75	50	64	27	29	35	102	79	99
19	11	17	21	11	10	21	10	14	10	16	23	72	45	51	34	44	63	106	89	114

## Sheet: Figure 3
	Day 1	SE	Day 2	SE	Day 3	SE
Activity	19.3	3.12872	10.5	4.32692	14.1	6.60724
Happiness	18.7	2.94581	11	3.97213	15.7	5.55878
Thoughtfulness	11.6	3.62706	12.2	2.82056	13.3	3.62246
Calmness	17.9	2.68535	11.8	3.76534	17.3	3.88873
Anger	6	1.05409	9.2	3.08401	8.8	4.41714
Excitability	9	2.98142	10.5	4.50309	9.3	3.94546
Depression	6.3	1.41814	9.7	4.1379	10.3	5.67744
Inactivity	6.7	1.76698	11.5	4.92725	13.7	6.76675

## Sheet: Table 1
LLS	BFS-P	BFS-N	BFS
0	58	31	89
0	50	37	87
0	69	26	95
0	73	32	105
0	67	24	91
0	81	22	103
1	66	20	86
0	64	27	91
2	75	27	102
1	72	34	106
2	39	42	81
8	32	37	69
5	47	56	103
5	50	63	113
0	67	20	87
1	52	36	88
0	42	20	62
6	31	62	93
1	50	29	79
7	45	44	89
1	74	41	115
11	50	63	113
5	43	38	81
9	72	44	116
1	70	21	91
1	68	24	92
1	74	20	94
6	38	72	110
1	64	35	99
9	51	63	114

## Sheet: Table 2
LLS	Altitude	BFS-P	BFS-N
0	1	58	31
0	1	50	37
0	1	69	26
0	1	73	32
0	1	67	24
0	1	81	22
1	1	66	20
0	1	64	27
2	1	75	27
1	1	72	34
2	2	39	42
8	2	32	37
5	2	47	56
5	2	50	63
0	2	67	20
1	2	52	36
0	2	42	20
6	2	31	62
1	2	50	29
7	2	45	44
1	3	74	41
11	3	50	63
5	3	43	38
9	3	72	44
1	3	70	21
1	3	68	24
1	3	74	20
6	3	38	72
1	3	64	35
9	3	51	63

## Sheet: Table 3
Date	AMS+/-	LLS	Activity	Happiness	Thoughtfulness	Calmness	Anger	Excitability	Depression	Inactivity
1	2	0	14	16	10	18	7	7	9	8
1	2	0	15	13	9	13	7	14	7	9
1	2	0	23	21	10	15	5	9	6	6
1	2	0	20	17	18	18	6	13	7	6
1	2	0	21	20	7	19	8	6	5	5
1	2	0	24	23	12	22	5	7	5	5
1	2	1	18	19	10	19	5	5	5	5
1	2	0	20	17	11	16	5	11	5	6
1	2	2	19	20	18	18	6	8	6	7
1	2	1	19	21	11	21	6	10	8	10
2	2	2	9	6	13	11	8	13	8	13
2	1	8	6	12	9	5	9	11	9	8
2	1	5	9	12	11	15	13	12	16	15
2	1	5	11	9	17	13	12	18	15	18
2	2	0	20	20	9	18	5	5	5	5
2	2	1	15	10	13	14	10	8	8	10
2	2	0	10	13	9	10	5	5	5	5
2	1	6	5	6	12	8	14	16	15	17
2	2	1	9	11	16	14	8	6	7	8
2	1	7	11	11	13	10	8	11	9	16
3	2	1	18	17	16	23	10	9	10	12
3	1	11	14	9	16	11	12	14	17	20
3	1	5	5	13	9	16	7	6	7	18
3	1	9	16	18	18	20	8	11	14	11
3	2	1	21	20	11	18	5	6	5	5
3	2	1	20	21	12	15	5	8	5	6
3	2	1	20	23	10	21	5	5	5	5
3	1	6	5	7	12	14	18	17	19	18
3	2	1	5	19	19	21	5	6	5	19
3	1	9	17	10	10	14	13	11	16	23

## Sheet: Table 4
Altitude	Activity	Happiness	Thoughtfulness	Calmness	Anger	Excitability	Depression	Inactivity	BFS-P	BFS-N	BFS-Score
1	14	16	10	18	7	7	9	8	58	31	89
1	15	13	9	13	7	14	7	9	50	37	87
1	23	21	10	15	5	9	6	6	69	26	95
1	20	17	18	18	6	13	7	6	73	32	105
1	21	20	7	19	8	6	5	5	67	24	91
1	24	23	12	22	5	7	5	5	81	22	103
1	18	19	10	19	5	5	5	5	66	20	86
1	20	17	11	16	5	11	5	6	64	27	91
1	19	20	18	18	6	8	6	7	75	27	102
1	19	21	11	21	6	10	8	10	72	34	106
2	9	6	13	11	8	13	8	13	39	42	81
2	6	12	9	5	9	11	9	8	32	37	69
2	9	12	11	15	13	12	16	15	47	56	103
2	11	9	17	13	12	18	15	18	50	63	113
2	20	20	9	18	5	5	5	5	67	20	87
2	15	10	13	14	10	8	8	10	52	36	88
2	10	13	9	10	5	5	5	5	42	20	62
2	5	6	12	8	14	16	15	17	31	62	93
2	9	11	16	14	8	6	7	8	50	29	79
2	11	11	13	10	8	11	9	16	45	44	89
3	18	17	16	23	10	9	10	12	74	41	115
3	14	9	16	11	12	14	17	20	50	63	113
3	5	13	9	16	7	6	7	18	43	38	81
3	16	18	18	20	8	11	14	11	72	44	116
3	21	20	11	18	5	6	5	5	70	21	91
3	20	21	12	15	5	8	5	6	68	24	92
3	20	23	10	21	5	5	5	5	74	20	94
3	5	7	12	14	18	17	19	18	38	72	110
3	5	19	19	21	5	6	5	19	64	35	99
3	17	10	10	14	13	11	16	23	51	63	114
